# Supplementary material for: Rigorous monitoring of a large-scale marine stock enhancement program demonstrates the need for comprehensive management of fisheries and nursery habitat
Source: Sci Rep. 2019 Mar 27;9:5290. doi: 10.1038/s41598-019-39050-3 (PMC6437203; doi:10.1038/s41598-019-39050-3)
Supplement: Supplementary file 2 — Supplementary Data [file 41598_2019_39050_MOESM2_ESM.xlsx]

## Sheet: Contents
Supplementary Data for:
Rigorous monitoring of a large-scale marine stock enhancement program demonstrates the need for comprehensive management of fisheries and nursery habitat
Shuichi Kitada, Kaori Nakajima, Katsuyuki Hamasaki, Hirotoshi Shishidou,
Robin S. Waples, and Hirohisa Kishino
All data in this file (excluding sequences and genotypes) were collected by Kagoshima Prefectural Fisheries Technology and Development Center.
Catch and release statistics of red sea bream in Kagoshima Bay, Japan.
Red sea bream broodstock used in Kagoshima Prefecture Hatchery.
Rates of deformity of inter-nostril epidermis (DIE) in juveniles released.
Proportion of hatchery fish (%) in the commercial landings in Kagoshima Bay, Japan.
Recapture rates of red sea bream in Kagoshima Bay, Japan.
Cumulative recapture rates of red sea bream in Kagoshima Bay, Japan.
Number of recapture of red sea bream in Kagoshima Bay, Japan.
Estimated catches in number for 0-8+ year old wild red sea bream in Kagoshima Bay.
Fishing efforts in Kagoshima Bay cited from Japan Fishery census.
Reclaimed land and catch of Hijiki (edible brown alga, Sargassum fusiforme) in Kagoshima Bay.
Mean surface water temperature in Kagoshima Bay.
Data for the regression analysis (1989-2015)
Mitochondrial DNA control region haplotype counts for red sea bream.
Microsatellite allele counts for red sea bream.

## Sheet:  Catch_release
Catch and release statistics of red sea bream in Kagoshima Bay, Japan.
Year	Release (1,000 fish)	Total catch (tonnes)	Hatchery (tonnes)	Wild (tonnes)
1966	NA	190	0	190
1967	NA	153	0	153
1968	NA	143	0	143
1969	NA	222	0	222
1970	NA	246	0	246
1971	NA	158	0	158
1972	NA	149	0	149
1973	NA	94	0	94
1974	5.5	74	0	74
1975	17.5	94	0	94
1976	46.6	71	0	71
1977	99	97	0	97
1978	214.1	98	0	98
1979	240.9	110	0	110
1980	700	156	21.22	134.78
1981	1096	122	20.13	101.87
1982	850	118	17.35	100.65
1983	1068	131	29.34	101.66
1984	722	128	42.37	85.63
1985	1241	167	58.28	108.72
1986	1071	190	74.67	115.33
1987	1297	176	88	88
1988	1130	135	50.65	84.35
1989	1080	146	67.26	78.74
1990	1060	148	97.8	50.2
1991	1062	213	125.87	87.13
1992	1044	186	75.93	110.07
1993	942	146	81.1	64.9
1994	906	152	89.18	62.82
1995	900	151	83.81	67.19
1996	900	140	43.35	96.65
1997	900	152	40.98	111.02
1998	720	174	45.63	128.37
1999	504	152	34.12	117.88
2000	396	106.01	25.18	80.83
2001	306	123	21.03	101.97
2002	327.6	101	13.77	87.23
2003	396	93	12.56	80.44
2004	396	77	9.38	67.62
2005	535	100	7.99	92.01
2006	535	104.9	5.35	99.55
2007	479	123	6.3	116.7
2008	479	142	7.3	134.7
2009	482.1	155	6.14	148.86
2010	434.7	137	7	130
2011	460.3	145	3.9	141.1
2012	460.3	162	4.8	157.2
2013	460.3	163	3.9772	159.023
2014	460.3	168	2.9736	165.026
2015	460.3	162	3.3	158.7
2016	449.3	171	3.11	167.89

## Sheet: Broodstock
Red sea bream broodstock used in Kagoshima Prefecture Hatchery.
Year	Wild fish added	Parent fish used
1974-1998	-	~130 a)
1999	11	187
2000	10	165
2001	15	152
2002	15	111
2003	0	111
2004	0	80
2005	8	66
2006	31	64
2007	0	64
2008	0	45
2009	-	120 b)
2010	0	120
2011	109 c)	80
2012	73 d)	60
2013	40	90
2014	116	45
a, Produced from founder parents since 1974.
b, 2-year-old hatchery fish produced from broodstock were added.
c, 10 farmed fish included.
d, 23 farmed fish included.

## Sheet: DIE rate
Rates of deformity of inter-nostril epidermis (DIE) in juveniles released.
Year	Rate of diformity
1989	0.565
1990	0.845
1991	0.853
1992	0.893
1993	0.975
1994	0.866
1995	0.899
1996	0.954
1997	0.91
1998	0.701
1999	0.862
2000	0.979
2001	0.942
2002	0.872
2003	0.422
2004	0.603
2005	0.873
2006	0.64
2007	0.861
2008	0.737
2009	0.485
2010	0.4695
2011	0.748
2012	0.879
2013	0.905

## Sheet: Proportion of hatchery fish
Proportion of hatchery fish (%) in the commercial landings in Kagoshima Bay, Japan.
	Kagosima Bay			Outside the bay	Sample size (fish)
Year	Inner bay	Central bay	Total	in Kagoshima Pref.
1989	64.5	26	53.9	3.3	27747
1990	83.3	33.5	73.5	7.4	49775
1991	75.3	25.9	66.6	5.5	30518
1992	61.8	26.5	52.9	4.1	29509
1993	71	24.9	62.8	2	38403
1994	71.8	21.8	61.8	2.5	34300
1995	58	17.2	48.3	2	35270
1996	33.8	9.8	28	2.1	42560
1997	17.6	14.9	16.8	1.5	61160
1998	24.1	18.2	21.4	1.2	61349
1999	21.7	6.8	15.3	1	52067
2000	24.4	10.7	18.7	1.3	59789
2001	17.2	7.6	13.2	1.5	68128
2002	10.4	6.1	9.1	1.9	79708
2003	12.2	5	8.6	1.6	63129
2004	12.4	4.5	8	1.5	32600
2005	2.3	2.2	2.3	1.3	56071
2006	2.3	1.4	1.9	1	67785
2007	1.8	1.1	1.5	1.3	75884
2008	2.1	2.1	2.1	0.7	79515
2009	1.4	1.6	1.5	0.4	74183
2010	3.5	1.7	2.5	1.1	64169
2011	1.9	1.3	1.5	0.2	70264
2012	3	1.2	2.1	0.3	69280
2013	1.7	1.6	1.7	0.3	76865
2014	1.11245	0.884497	1.00516	0.383887	87365
2015	1.2	1.1	1.2	0.4	111167

## Sheet: Recapture rate
Recapture rates of red sea bream in Kagoshima Bay, Japan.
Release year	Recapture rate (%) a)	Recapture rate (%) (b)
1989	4.20534	12.2
1990	4.21402	8.8
1991	4.0908	9
1992	5.29362	9.5
1993	4.96521	7.6
1994	1.4243	2.6
1995	1.58942	2.9
1996	2.42767	3.7
1997	2.6685	3.6
1998	1.69163	2.8
1999	1.11037	2
2000	1.00314	1.8
2001	1.0581	1.8
2002	0.611201	1.3
2003	0.691752	1.6
2004	0.424644	1
2005	0.289354	0.5
2006	0.236924	NA
2007	0.186946	NA
2008	0.103109	NA
2009	0.214696	NA
2010	0.271355	NA
2011	0.311103	NA
2012	0.127985	NA
2013	0.07	NA
a, Age 1 fish
b, up to age 8 fish

## Sheet: Recapture by release year
Cumulative recapture rates of red sea bream in Kagoshima Bay, Japan.
Year of release	1989	1990	1991	1992	1993	1994	1995	1996	1997	1998	1999	2000	2001	2002	2003
Number released (1,000)	1080	1060	1062	1044	942	906	900	900	900	720	504	396	306	327.6	396
DIE rate	0.565	0.845	0.853	0.893	0.975	0.866	0.899	0.954	0.91	0.701	0.862	0.979	0.942	0.872	0.422
Cumulative recapture rate (%)
0-year-old	0.209767	0.218042	0.613322	0.280384	0.346562	0.405177	0.105302	0.513394	0.623932	0.632232	0.217057	0.166631	0.22515	0.101867	0.090957
1	4.20534	4.21402	4.0908	5.29362	4.96521	1.4243	1.58942	2.42767	2.6685	1.69163	1.11037	1.00314	1.0581	0.841889	NA
2	8.92445	6.04187	6.17981	7.60298	6.55703	1.86121	2.33012	3.27044	3.20024	2.29692	1.59421	1.4615	1.71204	NA	NA
3	10.2707	7.05627	7.544	8.56212	6.99167	2.11332	2.55556	3.4045	3.32808	2.46414	1.74313	1.60982	NA	NA	NA
4	10.9685	7.91147	8.23338	8.95117	7.23262	2.3059	2.6993	3.5283	3.43956	2.58896	1.88446	NA	NA	NA	NA
5	11.5801	8.32343	8.4961	9.13995	7.38505	2.4749	2.78977	3.6068	3.49182	2.68089	NA	NA	NA	NA	NA
6	11.9367	8.49235	8.62735	9.27971	7.43187	2.51187	2.81683	3.62008	3.50989	NA	NA	NA	NA	NA	NA
7	12.0952	8.58234	8.76181	9.3106	7.45103	2.53468	2.82969	3.63848	NA	NA	NA	NA	NA	NA	NA
≧8	12.2466	8.75829	8.98568	9.46763	7.58713	2.62543	2.95242	NA	NA	NA	NA	NA	NA	NA	NA
Data from: Shishidou, H. & S. Kitada. Stocking effectiveness of red sea bream Pagrus major in Kagoshima Bay, Japan. Nippon Suisan Gakkaishi 73: 270–277 (2007). (in Japanese with English abstract)
Number of recapture of red sea bream in Kagoshima Bay, Japan.
Year of release	1989	1990	1991	1992	1993	1994	1995	1996	1997	1998	1999	2000	2001	2002	2003
Number released (1,000)	1080	1060	1062	1044	942	906	900	900	900	720	504	396	306	327.6	396
Number of recapture
0-year-old	2265.49	2311.24	6513.48	2927.21	3264.62	3670.9	947.72	4620.55	5615.38	4552.07	1093.97	659.857	688.96	333.716	360.19
1	43152.2	42357.4	36930.8	52338.2	43507.7	9233.26	13357.1	17228.5	18401.1	7627.67	4502.32	3312.56	2548.83	2424.31	NA
2	50966.4	19375.1	22185.2	24109.7	14994.9	3958.43	6666.3	7584.91	4785.71	4358.06	2438.52	1815.12	2001.06	NA	NA
3	14539.8	10752.7	14487.7	10013.4	4094.36	2284.06	2028.92	1206.5	1150.55	1203.99	750.58	587.334	NA	NA	NA
4	7536.28	9065.09	7321.22	4061.59	2269.74	1744.8	1293.66	1114.26	1003.3	898.716	712.297	NA	NA	NA	NA
5	6605.31	4366.86	2790.15	1970.88	1435.9	1531.18	814.238	706.499	470.33	661.912	NA	NA	NA	NA	NA
6	3851.33	1790.53	1393.9	1459.13	441.026	334.873	243.604	119.497	162.637	NA	NA	NA	NA	NA	NA
7	1711.5	953.846	1427.9	322.508	180.513	206.697	115.684	165.618	NA	NA	NA	NA	NA	NA	NA
≧8	1635.4	1865.09	2377.49	1639.42	1282.05	822.171	1104.56	NA	NA	NA	NA	NA	NA	NA	NA
Data from: Shishidou, H. & S. Kitada. Stocking effectiveness of red sea bream Pagrus major in Kagoshima Bay, Japan. Nippon Suisan Gakkaishi 73: 270–277 (2007). (in Japanese with English abstract)

## Sheet: Age composition
Estimated catches in number for 0-8+ year old wild red sea bream in Kagoshima Bay.
Age	1990	1991	1992	1993	1994	1995	1996	1997	1998	1999	2000	2001	2002	Adult total	Age composition	Weighted mean
1	3602	4860	9277	13329	14785	15813	32923	102065	50672	25447	10892	15837	24413
2	2035	10982	12861	8724	8554	16473	18607	40518	46375	34680	18172	19643	21658
3	1620	4835	6654	3551	3243	4567	6922	6462	11224	11313	8121	9312	7100	84924	0.317754	0.953263
4	2415	4900	6759	3792	3448	3854	5434	4866	7251	7676	6148	7712	5675	69930	0.261652	1.04661
5	1786	3427	4635	2556	2652	2490	3388	2777	4156	4280	3527	4636	3473	43783	0.16382	0.8191
6	525	897	1142	537	543	615	576	426	607	625	439	610	471	8013	0.0299817	0.17989
7	602	1040	1337	710	769	754	878	640	811	907	729	933	785	10895	0.0407651	0.285356
8	3761	5504	7001	3448	3482	3831	3821	2664	3279	3480	2783	3840	2824	49718	0.186026	1.48821
Total	16345	36444	49666	36647	37474	48397	72549	160418	124376	88407	50809	62524	66397	267263	1	4.77243	weighted mean age of the spawning population
Age 8 indicates fish older than 8 years old.
Cited from Shishidou, H. & S. Kitada. 2007. Stocking effectiveness of red sea bream Pagrus major in Kagoshima Bay, Japan. Nippon Suisan Gakkaishi 73: 270–277. (in Japanese with English abstract)
In the calculation of the weighted mean age of the spawning population, the age at maturity was assumed three.

## Sheet: Fishing effort
Fishing efforts in Kagoshima Bay cited from Japan Fishery census.
Year	Total a)	Red sea bream b)
1973	1522	1793
1978	1544	1809
1983	1604	1776
1988	1457	1544
1993	1456	1513
1998	1216	1259
2003	1251	1294
2008	1130	1081
2013	1111	1086
a, Total number of fishers
b, Total number gill nets, poleand lines, long lines and set nets operated targeting for red sea bream

## Sheet: Reclaimed land and brown alge
Reclaimed land and catch of Hijiki (edible brown alga, Sargassum fusiforme) in Kagoshima Bay.
Year	Total area of reclaimed land (ha)	Brown alga catch (tonnes)
1965	25	NA
1966	90	NA
1967	90	NA
1968	90	NA
1969	90	NA
1970	90	NA
1971	356	NA
1972	519	NA
1973	519	NA
1974	725	NA
1975	725	19
1976	725	26
1977	930	21
1978	930	NA
1979	1155	46
1980	1155	78
1981	1155	40
1982	1155	76
1983	1155	87
1984	1155	46
1985	1155	8
1986	1155	37
1987	1163	60
1988	1163	39
1989	1163	66
1990	1163	53
1991	1163	42
1992	1163	53
1993	1163	45
1994	1163	44
1995	1163	36
1996	1163	3
1997	1180	19
1998	1180	12
1999	1191	12
2000	1191	12
2001	1191	2
2002	1191	2
2003	1197	1
2004	1197	1
2005	1197	24
2006	1197	44
2007	1207	5
2008	1207	191
2009	1207	199
2010	1207	339
2011	1207	314
2012	1207	270
2013	1207	265
2014	1207	222
2015	1211	134

[truncated: 4 more sheets: SST in KB, Data for regression, Haplotype freq., Allele freq.]
